# Supplementary material for: Population genomic data in spider mites point to a role for local adaptation in shaping range shifts
Source: Evol Appl. 2020 Aug 27;13(10):2821–35. doi: 10.1111/eva.13086 (PMC7691463; doi:10.1111/eva.13086)
Supplement: Supplementary file 2 — Table S1‐S14 [file EVA-13-2821-s002.xlsx]

## Sheet: Table S1
Table S1. Sampling information for the different spider mites assessed.
Species	Country	Sampling location	Year	Population code	Size	Individual Abbreviation	Latitude(°N)	Longitude(°E)
Tetranychus truncatus	China	Harbin, Heilongjiang	2015	HLJ	10	HHM/HAM/HAQ	45.5703	126.944
	China	Shenyang, Liaoning	2015	LN	10	SNY/SNS	41.8351	123.566
	China	Hohhot, Inner Mongolia	2014	NMG	15	NHM	40.7374	111.777
	China	Huaian, Hebei	2017	HBH	11	HB	40.6151	114.339
	China	Baoding, Hebei	2017	HBB	7	HNG	38.8433	115.476
	China	Weifang, Shandong	2015	SD	14	SWF/WF	36.6917	119.025
	China	Xuzhou, Jiangsu	2015	JS	11	JXD/XD	34.269	117.348
	China	Baoji, Shaanxi	2014	SXX	13	STS	34.0892	107.646
	China	Changzhi, Shanxi	2014	SXT	11	XCQ	35.9192	113.574
	China	Shimen, Hunan	2014	HN	13	HSK	29.6106	111.399
	China	Nanchang, Jiangxi	2016	JX	8	JNY	28.768	115.837
	China	Wuyishan, Fujian	2017	FJ	9	FWM	27.69	117.985
	China	Guangzhou, Guangdong	2015	GD	17	GC/GX	23.1591	113.356
	China	Shihezi, Xinjiang	2016	XJ	8	XSM/XSY	44.3258	85.9747
	China	Linxia, Gansu	2016	GS	5	GLC/GLY	35.6058	103.119
	China	Chengdu,Sichuan	2016	SC	5	SCQ	30.7143	103.86
	Japan	Sakyo Ward, Kyoto	2017	JA	6	JAP	35.0536	135.784
Tetranychus pueraricola	China	Yuxi, Yunnan	2014	YNY	8	YYZ	24.34	102.51
	China	Batang, Sichuan	2014	SCB	8	SBD	30.01	99.11
	China	Chengdu, Sichuan	2014	SCC	5	SCJ	30.6	104.25
	China	Zhenjiang, Jiangsu	2015	JStp	6	JZD	32.1548	119.495
	China	Shenyang, Liaoning	2014	LNtp	8	LSD/SNY	41.62	123.31
	China	Nanchang, Jiangxi	2016	JXtp	6	JNY	28.768	115.837
	China	Harbin, Heilongjiang	2015	HLJtp	6	HAM/HAS	45.5703	126.944
	China	Guiling, Guangxi	2017	GXtp	7	GGM	25.2672	110.249
	China	Linxia, Gansu	2016	GStp	5	GLY/GLQ	35.6058	103.119
	China	Nujiang, Yunnan	2014	YNL	8	YLM	26.5484	98.9266
Tetranychus parakanzawai	China	Linxia, Gansu	2016		1	Tpa	25.2672	110.249
Tetranychus kanzawai	China	Wuyishan, Fujian	2017		1	Tk	27.69	117.985
Tetranychus piercei	China	Wuyishan, Fujian	2017		2	Tpi	27.69	117.985
Tetranychus urticae	Canada	London Ontario	2017		2	Tu	42.95	-81.22
Note. When T. truncates and T. pueraricola were sampled in the same location, we added "tp" to the end of population codes of T. pueraricola, such as Jstp, LNtp, JXtp and etc.

## Sheet: Table S2
Table S2. Summary of the sequencing and mapping information for the 246 spider mites, with mapping based on the reference genome of Tetranychus urticae.
Species	Population code	Sample	Clean Reads	Clean Bases(Mb)	Mapped Reads	Mapped Bases(Mb)	Mapping Rate	Depth(x)	Coverage(>=1x)
Tetranychus truncatus	FJ	FWM16	10047315	1441.83	7727513	1159.13	0.7691	11.06	0.7158
	FJ	FWM17	10707959	1559.98	7992530	1198.88	0.7464	11.55	0.7283
	FJ	FWM18	10099549	1470	7047730	1057.16	0.6978	10.2	0.6988
	FJ	FWM21	10353486	1496.23	8269195	1240.38	0.7987	11.92	0.7293
	FJ	FWM3	10356523	1504.59	8117526	1217.63	0.7838	11.69	0.733
	FJ	FWM4	10020224	1471.94	8235283	1235.29	0.8219	12.08	0.7379
	FJ	FWM6	9143525	1341.04	6944208	1041.63	0.7595	10.15	0.7312
	FJ	FWM7	9806759	1427.93	7296337	1094.45	0.744	10.54	0.7322
	FJ	FWM8	9677520	1368.63	6760738	1014.11	0.6986	9.34	0.6863
	GD	GC10	9444590	1363.03	7491673	1123.75	0.7932	10.68	0.7057
	GD	GC11	8461435	1244.63	6980936	1047.14	0.825	10.22	0.7364
	GD	GC12	7892677	1157.8	6560846	984.13	0.8313	9.61	0.7328
	GD	GC1	9641998	1403.51	8007257	1201.09	0.8305	11.64	0.7339
	GD	GC2	12706095	1858.65	10503601	1575.54	0.8267	15.33	0.7461
	GD	GC3	7744152	1130.13	5815368	872.31	0.7509	8.38	0.7222
	GD	GC5	9296569	1353.82	7115191	1067.28	0.7654	10.19	0.7236
	GD	GC6	7694681	1112.99	5896390	884.46	0.7663	8.43	0.709
	GD	GC7	8095373	1181.91	6328268	949.24	0.7817	9.12	0.7281
	GD	GC8	8451034	1236.1	7015529	1052.33	0.8301	10.19	0.7334
	GS	GLC16	10262275	1486.93	7420366	1113.05	0.7231	10.47	0.7131
	GS	GLC20	11825404	1709.17	8942662	1341.4	0.7562	12.35	0.7159
	GS	GLC21	10827858	1583.15	8292397	1243.86	0.7658	11.43	0.7182
	GS	GLY12	9929567	1446.74	7673009	1150.95	0.7727	10.88	0.7051
	GS	GLY20	13538519	1976.84	11515333	1727.3	0.8506	16.75	0.7476
	GD	GX11	10287358	1488.14	7621949	1143.29	0.7409	10.94	0.7212
	GD	GX12	11362556	1638.88	7504185	1125.63	0.6604	10.59	0.6958
	GD	GX1	11696776	1692.89	7442398	1116.36	0.6363	10.59	0.7101
	GD	GX3	11126685	1612.35	8674933	1301.24	0.7797	12.49	0.7327
	GD	GX4	11584920	1689.68	9688491	1453.27	0.8363	14.08	0.7454
	GD	GX5	11672490	1700.29	6564757	984.71	0.5624	9.31	0.7113
	GD	GX6	8511491	1240.75	7028902	1054.34	0.8258	10.21	0.7339
	HLJ	HAM5	10741087	1562.53	7674004	1151.1	0.7145	11.07	0.7306
	HLJ	HAQ10	8949248	1310.36	7023020	1053.45	0.7848	10.17	0.7352
	HLJ	HAQ3	9956811	1456.58	8137078	1220.56	0.8172	11.81	0.7381
	HLJ	HAQ7	9184524	1341.76	7500901	1125.14	0.8167	10.79	0.7402
	HLJ	HAQ9	9800626	1437.26	8299891	1244.98	0.8469	12.04	0.7425
	HBH	HB10	8661332	1262.92	6392172	958.83	0.738	9.21	0.7298
	HBH	HB12	8688122	1275.05	7399846	1109.98	0.8517	10.78	0.7407
	HBH	HB13	8680969	1268.55	6835472	1025.32	0.7874	9.92	0.7349
	HBH	HB15	8025038	1185.62	5456711	818.51	0.68	7.96	0.7334
	HBH	HB17	7606803	1114.09	6194503	929.18	0.8143	9	0.7352
	HBH	HB18	8792182	1293.49	7254497	1088.17	0.8251	10.59	0.7411
	HBH	HB19	8798910	1296.49	7215246	1082.29	0.82	10.55	0.7424
	HBH	HB1	7790179	1148.25	5066072	759.91	0.6503	7.34	0.7303
	HBH	HB20	8726739	1292.73	5796166	869.42	0.6642	8.49	0.7348
	HBH	HB5	8159539	1192.22	6743188	1011.48	0.8264	9.78	0.738
	HBH	HB8	10471878	1540.01	7684460	1152.67	0.7338	11.27	0.7395
	HLJ	HHM14	8108129	1188.35	5765489	864.82	0.7111	8.38	0.714
	HLJ	HHM19	8315766	1219.77	7050589	1057.59	0.8479	10.32	0.7343
	HLJ	HHM20	9653881	1413.61	7362310	1104.35	0.7626	10.67	0.7316
	HLJ	HHM23	11336887	1666.18	9794516	1469.18	0.864	14.4	0.7438
	HLJ	HHM4	9998416	1454.65	7833806	1175.07	0.7835	11.28	0.7296
	HBB	HNG1	8585556	1242.68	7067347	1060.1	0.8232	10.12	0.7283
	HBB	HNG2	8212980	1202.99	6361264	954.19	0.7745	9.24	0.7261
	HBB	HNG4	10518289	1541.53	8337574	1250.64	0.7927	12.18	0.7431
	HBB	HNG5	10632997	1558.2	5588419	838.26	0.5256	7.88	0.714
	HBB	HNG6	10179075	1491.16	8650279	1297.54	0.8498	12.68	0.7433
	HBB	HNG8	8309865	1212.4	6975385	1046.31	0.8394	10.07	0.7348
	HBB	HNG9	9501558	1357.32	6160593	924.09	0.6484	8.5	0.6761
	HN	HSK11	9002016	1291.68	6732978	1009.95	0.7479	9.55	0.7089
	HN	HSK13	7397284	1062.66	5539708	830.96	0.7489	7.89	0.704
	HN	HSK17	7585717	1100.94	5738539	860.78	0.7565	8.31	0.7146
	HN	HSK27	7874498	1134.48	5000646	750.1	0.635	6.99	0.6667
	HN	HSK29	7952558	1144.16	6024224	903.63	0.7575	8.59	0.7094
	HN	HSK2	8035969	1161.39	5106734	766.01	0.6355	7.22	0.6823
	HN	HSK34	7296560	1056.51	5654170	848.13	0.7749	8.16	0.7163
	HN	HSK37	9100962	1304.99	7112006	1066.8	0.7815	10.16	0.7162
	HN	HSK39	8034872	1147.09	6143506	921.53	0.7646	8.76	0.7124
	HN	HSK3	8043447	1157.22	5178159	776.72	0.6438	7.3	0.6584
	HN	HSK5	8684391	1249.86	6617350	992.6	0.762	9.52	0.7136
	HN	HSK6	8857162	1266.05	6937061	1040.56	0.7832	9.7	0.7059
	HN	HSK9	9248350	1323.55	6035614	905.34	0.6526	8.23	0.6431
	JA	JAP1	6353883	912.48	5370585	786.47	0.8452	7.61	0.7236
	JA	JAP2	6604619	945.97	5706078	833.58	0.864	8.07	0.7328
	JA	JAP3	6983243	996.03	5541434	807.58	0.7935	7.81	0.7137
	JA	JAP4	6056163	867.89	5002042	730.88	0.8259	7.05	0.7188
	JA	JAP5	6619696	955.63	5681647	831.66	0.8583	8.1	0.7267
	JA	JAP6	6522551	936.59	5716449	835.11	0.8764	8.11	0.7297
	JX	JNY15	8390015	1233.92	5747664	862.15	0.6851	8.38	0.7157
	JX	JNY18	7030175	1033.22	5703062	855.46	0.8112	8.32	0.7225
	JX	JNY19	6333495	933.27	4591168	688.68	0.7249	6.76	0.7179
	JX	JNY1	5765841	845.17	3956380	593.46	0.6862	5.75	0.6865
	JX	JNY23	6115768	899.26	4904932	735.74	0.802	7.19	0.7247
	JX	JNY7	8078791	1185.58	6507800	976.17	0.8055	9.53	0.7243
	JX	JNY8	9302136	1363.92	7721771	1158.27	0.8301	11.29	0.7349
	JX	JNY9	8319081	1236.86	4715747	707.36	0.5669	6.93	0.6206
	JS	JZX11	16065885	2254.87	11194985	1632.12	0.6968	15.51	0.74
	JS	JXD10	9634945	1398.17	7376048	1106.41	0.7656	10.61	0.7164
	JS	JXD3	8921679	1302.09	7000765	1050.11	0.7847	10.12	0.7222
	JS	JXM7	9201837	1341.48	7759746	1163.96	0.8433	11.23	0.7313
	NMG	NHD10	10245778	1510.33	5886286	882.94	0.5745	8.56	0.7141
	NMG	NHD2	6813881	999.19	5632749	844.91	0.8267	8.24	0.7287
	NMG	NHD3	5145375	760.81	2914476	437.17	0.5664	4.24	0.658
	NMG	NHD4	5476410	804.34	4132509	619.88	0.7546	6.02	0.6704
	NMG	NHD6	8891427	1306.2	7069288	1060.39	0.7951	10.34	0.7393
	NMG	NHD8	6186452	910.38	4929766	739.46	0.7969	7.2	0.7138
	NMG	NHM10	6681947	983.65	4338547	650.78	0.6493	6.3	0.6922
	NMG	NHM1	10645033	1559.66	8794662	1319.2	0.8262	12.77	0.7405
	NMG	NHM2	9969056	1469.37	8285587	1242.84	0.8311	12.14	0.7445
	NMG	NHM3	8606955	1265.29	6682867	1002.43	0.7764	9.78	0.7371
	NMG	NHM4	6464560	947.41	5409844	811.48	0.8368	7.87	0.7259
	NMG	NHM5	6564211	967.93	5308610	796.29	0.8087	7.79	0.7348
	NMG	NHM6	7021072	1031.45	5814591	872.19	0.8282	8.46	0.7338
	NMG	NHM7	6796169	999.33	5602745	840.41	0.8244	8.19	0.7302
	NMG	NHM9	7742095	1139.71	5425456	813.82	0.7008	7.92	0.7228
	SC	SCQ1	7599194	1124.86	4788087	718.21	0.6301	6.94	0.6861
	SC	SCQ2	8206019	1202.05	5325008	798.75	0.6489	7.73	0.6873
	SC	SCQ4	9500801	1394.44	8068084	1210.21	0.8492	11.73	0.7378
	SC	SCQ5	8562636	1244.94	6592234	988.84	0.7699	9.41	0.7114
	SC	SCY7	7999631	1169.18	6671302	1000.7	0.834	9.64	0.7319
	LN	SNS14	11130137	1617.62	6393509	959.03	0.5744	9.1	0.7026
	LN	SNS1	9865665	1399.67	6783557	1017.53	0.6876	9.26	0.6599
	LN	SNS22	10322136	1513.35	6281123	942.17	0.6085	9.04	0.684
	LN	SNS6	10259598	1490.2	7800196	1170.03	0.7603	11.22	0.7294
	LN	SNY10	10287399	1496.81	8345486	1251.82	0.8112	12	0.7321
	LN	SNY11	8645397	1262.82	7096023	1064.4	0.8208	10.25	0.7403
	LN	SNY12	8038080	1169.51	5135043	770.26	0.6388	7.2	0.683
	LN	SNY5	9498910	1391.2	8102086	1215.31	0.8529	11.84	0.7408
	LN	SNY7	8247367	1204.65	6640770	996.12	0.8052	9.62	0.7261
	LN	SNY9	9466948	1383.84	7976624	1196.49	0.8426	11.57	0.7332
	SXX	STS52	7085453	1031.14	5570908	835.64	0.7862	8.08	0.7218
	SXX	STS62	6785224	976.67	5475845	821.38	0.807	7.77	0.705
	SXX	STS63	9752465	1396.78	7342311	1101.35	0.7529	10.42	0.7183
	SXX	STS64	8046095	1158.49	6244195	936.63	0.7761	8.97	0.7153
	SXX	STS69	7533422	1089.7	5989375	898.41	0.795	8.67	0.7185
	SXX	STS70	8970936	1305.66	6671192	1000.68	0.7436	9.58	0.7266
	SXX	STS72	8241652	1192.62	5720356	858.05	0.6941	8.14	0.7071
	SXX	STS73	9849506	1400.55	7494083	1124.11	0.7609	10.57	0.7086
	SXX	STS76	9081779	1319.09	7116434	1067.47	0.7836	10.32	0.7284
	SXX	STS81	7945153	1147.27	5853761	878.06	0.7368	8.4	0.7098
	SXX	STS83	10370477	1476.63	6476924	971.54	0.6246	8.34	0.6205
	SXX	STS8	7868340	1151.07	5945243	891.79	0.7556	8.7	0.7245
	SXX	STS92	8228053	1182.33	5934714	890.21	0.7213	8.45	0.6856
	SD	SWF10	9747916	1408.84	8006043	1200.91	0.8213	11.46	0.726
	SD	SWF12	9944180	1438.82	8057072	1208.56	0.8102	11.6	0.7354
	SD	SWF1	9105986	1312.29	7127440	1069.12	0.7827	10.13	0.7164
	SD	SWF2	8315540	1204.58	6746718	1012.01	0.8113	9.69	0.7214
	SD	SWF4	10460246	1535.1	8953609	1343.04	0.856	13.04	0.7456
	SD	SWF5	8339661	1211.18	5769347	865.4	0.6918	8.18	0.7044
	SD	SWF6	8879947	1289.45	6644484	996.67	0.7483	9.51	0.7218
	SD	SWF7	8288113	1212.65	6861478	1029.22	0.8279	9.95	0.7266
	SD	SWM12	8815628	1273.87	6575620	986.34	0.7459	9.37	0.7039
	SD	SWM14	7697270	1124.54	6302114	945.32	0.8187	9.13	0.7214
	SD	SWM17	8653564	1255.05	6852193	1027.83	0.7918	9.79	0.7169
	SD	WF1	9281312	1344.47	7805284	1170.79	0.841	11.25	0.736
	SD	WF2	9271953	1340.81	7677096	1151.56	0.828	11.01	0.7289
	SD	WF4	10307806	1470.64	6796630	1019.49	0.6594	8.34	0.6132
	SXT	XCQ14	8239211	1178.31	5749329	862.4	0.6978	8.13	0.6839
	SXT	XCQ32	12015015	1727.7	7253697	1088.05	0.6037	9.92	0.6901
	SXT	XCQ35	7571625	1078.34	4717669	707.65	0.6231	6.13	0.6171
	SXT	XCQ39	8578629	1239.24	4854521	728.18	0.5659	6.86	0.6413
	SXT	XCQ40	6808759	982.42	4198194	629.73	0.6166	5.91	0.6543
	SXT	XCQ43	8978637	1290.65	5546012	831.9	0.6177	7.82	0.6651
	SXT	XCQ52	8600405	1232.3	6303007	945.45	0.7329	8.98	0.6977
	SXT	XCQ53	8657424	1242.31	5268315	790.25	0.6085	7.32	0.5987
	SXT	XCQ54	8732568	1263.92	6465589	969.84	0.7404	9.28	0.7135
	SXT	XCQ63	7673616	1122.63	6174254	926.14	0.8046	9	0.7193
	SXT	XCQ65	9170450	1318.8	6234211	935.13	0.6798	8.83	0.7088
	JS	XD1	9964794	1448.77	7963772	1194.57	0.7992	11.47	0.7292
	JS	XD2	10678506	1540.29	7412150	1111.82	0.6941	10.47	0.7098
	JS	XD3	8589520	1246.49	5806159	870.92	0.676	8.27	0.6831
	JS	XD6	9187097	1336.01	7639578	1145.94	0.8316	11.02	0.7299
	JS	XM1	8042483	1182.09	5533875	830.08	0.6881	8.05	0.7174
	JS	XM2	7273980	1069.55	6191722	928.76	0.8512	9	0.7272
	JS	XM3	7648817	1126.75	6469571	970.44	0.8458	9.41	0.7342
	XJ	XSM10	20918340	2884.32	9243088	1351.4	0.4419	12.03	0.7146
	XJ	XSM11	29783252	4228.35	13120785	1944.95	0.4405	18.33	0.7349
	XJ	XSM14	35557585	4851.97	10890652	1596.52	0.3063	14.47	0.6962
	XJ	XSM3	39043772	5212.38	9189609	1362.94	0.2354	12.84	0.5937
	XJ	XSY11	50151843	7231.99	16130777	2373.67	0.3216	22.93	0.6982
	XJ	XSY14	27104259	3925.43	11356282	1686.34	0.419	16.74	0.608
	XJ	XSY3	45989617	6592.42	15314343	2273.95	0.333	22.04	0.7391
	XJ	XSY4	52789208	7565.28	18182120	2697.25	0.3444	25.94	0.7458
Tetranychus pueraricola	GXtp	GGM13-Tp	10989380	1558.48	8049142	1173.66	0.7324	12.01	0.835
	GXtp	GGM15-Tp	43264408	6199.23	12403936	1819.39	0.2867	18.21	0.8257
	GXtp	GGM16-Tp	43876658	6342.14	9059723	1332.48	0.2065	13.34	0.7654
	GXtp	GGM3-Tp	8568722	1206.23	6080989	888.64	0.7097	8.9	0.8094
	GXtp	GGM4-Tp	25787849	3617.36	11801771	1735.66	0.4576	17.49	0.8373
	GXtp	GGM5-Tp	42028924	5887.95	12651651	1865.88	0.301	18.94	0.8184
	GXtp	GGM7-Tp	23155379	3349.73	10322877	1524.42	0.4458	15.7	0.8405
	GStp	GLQ10-Tp	25005728	3532.23	9011488	1331.37	0.3604	13.8	0.6976
	GStp	GLQ6-Tp	34745553	4970.41	9671545	1423.17	0.2784	14.24	0.8059
	GStp	GLQ7-Tp	38716031	5347.95	8500051	1253.36	0.2195	13	0.7717
	GStp	GLY15-Tp	6846026	980.26	5971392	877.19	0.8722	9.08	0.8159
	GStp	GLY2-Tp	6699336	964.98	5686071	836.06	0.8488	8.69	0.831
	HLJtp	HAM3-Tp	6519895	929.48	5080484	747.1	0.7792	7.69	0.8333
	HLJtp	HAM7-Tp	9837714	1405.68	7992366	1174.26	0.8124	12.19	0.8513
	HLJtp	HAM9-Tp	24969258	3624.55	8899158	1309.07	0.3564	13.37	0.8272
	HLJtp	HAS1-Tp	10933849	1566.11	7452417	1092.1	0.6816	11.33	0.8516
	HLJtp	HAS7-Tp	8215799	1168.42	6254043	918.61	0.7612	9.45	0.8267
	HLJtp	HAS8-Tp	7212758	1032.47	5015911	735.04	0.6954	7.63	0.8312
	JXtp	JNY14-Tp	6219206	891.12	5077304	747.11	0.8164	7.81	0.8296
	JXtp	JNY20-Tp	7486722	1070.46	5958462	875.35	0.7959	9.06	0.8332
	JXtp	JNY21-Tp	6905070	983.13	3849616	564.68	0.5575	5.81	0.7797
	JXtp	JNY22-Tp	8154980	1165.15	5350129	785.4	0.6561	8.06	0.8273
	JXtp	JNY5-Tp	5968327	845.97	5165367	755.96	0.8655	7.82	0.8233
	JXtp	JNY11-Tp	8450727	1226.98	6902643	1035.4	0.8168	10.59	0.8476
	JStp	JZD10-Tp	17033561	2329.19	11813310	1731.79	0.6935	17.32	0.8405
	JStp	JZD2-Tp	20204530	2674.8	11772843	1672.74	0.5827	13.8	0.7271
	JStp	JZD3-Tp	8132699	1105.16	5934943	864.03	0.7298	8.51	0.7822
	JStp	JZD5-Tp	7289024	994.86	5593006	810.37	0.7673	7.98	0.7646
	JStp	JZD6-Tp	9056622	1241.06	6636604	965.92	0.7328	9.67	0.7989
	JStp	JZD9-Tp	7725829	1045.75	5244211	752.15	0.6788	7.11	0.782
	LNtp	LSD10-Tp	6293179	872.37	5099298	745.19	0.8103	7.57	0.8068
	LNtp	LSD14-Tp	6098176	839.13	4904708	713.98	0.8043	7.14	0.7989
	LNtp	LSD15-Tp	14616803	2017.08	9456197	1375.83	0.6469	13.69	0.8194
	LNtp	LSD23-Tp	23676729	3287.68	10681912	1572.95	0.4512	15.81	0.8279
	LNtp	LSD37-Tp	6203949	872.9	4915451	719.87	0.7923	7.36	0.81
	LNtp	LSD7-Tp	7249838	980.11	5558933	805.38	0.7668	7.93	0.7258
	SCB	SBD11-Tp	19230762	2598.3	15569624	2255.23	0.8096	22.17	0.8598
	SCB	SBD12-Tp	19857437	2566.4	12884430	1827.87	0.6488	15.9	0.7857
	SCB	SBD13-Tp	7736872	1022.77	5575958	794.01	0.7207	7.35	0.7557
	SCB	SBD18-Tp	18414247	2361.67	12390500	1756.52	0.6729	15.8	0.7488
	SCB	SBD20-Tp	12453833	1691.22	10006241	1449.66	0.8035	14.31	0.8386
	SCB	SBD23-Tp	17793157	2234.93	11972919	1685.51	0.6729	13.68	0.7311
	SCB	SBD5-Tp	20075734	2540.23	13506931	1917.08	0.6728	16.8	0.7687
	SCB	SBD6-Tp	16191649	2118.53	10986766	1571.72	0.6785	14.46	0.8111
	SCC	SCJ43-Tp	43910208	5610.11	24565259	3332.92	0.5594	21.72	0.8019
	SCC	SCJ45-Tp	28131650	3642.05	15180616	2190.1	0.5396	19.66	0.8023
	SCC	SCJ47-Tp	13951117	1784.33	8623022	1200.44	0.6181	9.75	0.7845
	SCC	SCJ56-Tp	32654077	4229.18	23232589	3327.47	0.7115	29.64	0.815
	SCC	SCJ58-Tp	31841635	4042.22	19718047	2746.46	0.6193	19.67	0.7164
	LNtp	SNY2-Tp	25631029	3465.05	15702886	2260.13	0.6127	19.55	0.8325
	LNtp	SNY6-Tp	6019493	837.53	5125849	746.53	0.8515	7.59	0.8222
	YNL	YLM14-Tp	6980273	971.01	5483378	797.45	0.7856	8.14	0.8086
	YNL	YLM15-Tp	6498154	907.77	4842665	710.4	0.7452	7.3	0.8011
	YNL	YLM16-Tp	7875469	1078.75	4396261	640.78	0.5582	6.44	0.7818
	YNL	YLM17-Tp	7060573	968.85	5088661	744.44	0.7207	7.57	0.8046
	YNL	YLM18-Tp	7975495	1112.37	5062098	743.5	0.6347	7.65	0.8046
	YNL	YLM3-Tp	16748568	2275.66	6681696	969.34	0.3989	9.53	0.781
	YNL	YLM5-Tp	24956869	3597.83	11948885	1766.54	0.4788	18.17	0.7878
	YNL	YLM8-Tp	7000879	968.63	4578120	670.37	0.6539	6.8	0.7894
	YNY	YYZ14-Tp	21051681	2692.19	16312880	2304.25	0.7749	20.97	0.8227
	YNY	YYZ19-Tp	6304785	845.42	4862270	701.78	0.7712	6.77	0.7472
	YNY	YYZ20-Tp	15086085	1978.6	11769278	1679.44	0.7801	15.58	0.821
	YNY	YYZ21-Tp	8906174	1153.93	6613831	942.04	0.7426	8.73	0.7563
	YNY	YYZ24-Tp	16207587	2134.89	13058683	1874.34	0.8057	17.99	0.8372
	YNY	YYZ27-Tp	25419385	3240.55	11452876	1638.92	0.4506	14.67	0.8237
	YNY	YYZ28-Tp	23532246	3046.42	14654495	2060.37	0.6227	16.98	0.8329
	YNY	YYZ5-Tp	14541487	1897.11	10890025	1547.54	0.7489	14.39	0.8021
Tetranychus parakanzawai	Tpa	Tpa	6280070	910.67	5673890	833.99	0.9035	8.55	0.7731
Tetranychus kanzawai	Tk	Tk	11821216	1668.68	8888864	1333.33	0.7519	13.1	0.8245
Tetranychus piercei	Tpi	Tpi1	58634367	8145.57	31557063	4487.96	0.5382	24.69	0.6009
	Tpi	Tpi2	44251611	6149.97	25062535	3659.1	0.5664	27.52	0.6597
Tetranychus urticae	Tu	Tu2	19993796	2730.76	17923611	2599.4	0.8965	27.3	0.9543
	Tu	Tu3	23312021	3234.89	21158154	3090.47	0.9076	32.71	0.9553

## Sheet: Table S3
Table S3. Summary of SNPs called by GATK and variant sites sharing at the species scale.
Species	Sample Size	Total SNPs	T. truncatus sharing	T. pueraricola sharing	T. parakanzawai sharing	T. kanzawai sharing	T. piercei sharing	T. urticae sharing
Tetranychus truncatus	173	4457806
Tetranychus pueraricola	67	3738675	949932
Tetranychus parakanzawai	1	1608700	552063	425081
Tetranychus kanzawai Kishida	1	1149746	351481	480118	282217
Tetranychus piercei McGregor	2	2534676	557411	340868	326836	199180
Tetranychus urticae Koch	2	344273	98753	147097	83347	99197	53636

## Sheet: Table S4
Table S4. SNP summary statistics for the populations of spider mites.
Species	Population	Sample size	Total	Intergenic	Intronic	Splicing	Upstream	Downstream	Upstream;Downstream	UTR3	UTR5	UTR5;UTR3	Econic									ts	tv	ts/tv
													Total	Nonframeshift Indel	Frameshift Indel	Stop gain	Stop loss	Synonymous	Non-synonymous	Ratio of nonsyn/sy	Unknown
Tetranychus truncatus Ehara	FJ	9	2343764	480843	702947	1659	218169	190485	107027	67264	53406	593	521371	6249	14627	3253	423	328006	168654	0.514	159	1183702	735201	1.61004
	GD	17	2548686	548818	753872	1811	237964	207189	115854	70714	55955	613	555896	7030	17330	3829	474	342920	184150	0.537	163	1281933	798718	1.60499
	GS	5	2339604	488401	706665	1648	211988	187082	102600	67013	52211	582	521414	6034	14142	3115	417	329188	168355	0.511	163	1185684	730289	1.62358
	HBB	7	2524712	536792	760915	1760	233077	203331	112217	71602	56143	620	548255	6608	15476	3445	450	342915	179191	0.523	170	1276718	786829	1.62261
	HBH	11	2633830	565955	790780	1861	245898	214768	118314	73492	58125	633	564004	6953	16675	3666	462	350328	185745	0.53	175	1326248	819846	1.61768
	HLJ	10	2576157	556231	766849	1847	239997	208072	115625	71606	56563	623	558744	7026	16780	3671	451	345997	184644	0.534	175	1298727	803528	1.61628
	HN	13	2490801	525096	745935	1798	229711	201835	111889	70783	55414	612	547728	6817	16185	3766	443	340292	180052	0.529	173	1257851	780147	1.61233
	JA	6	2297045	475110	690934	1599	212311	183879	103568	66350	52175	573	510546	5774	13190	2992	416	323855	164160	0.507	159	1163984	719760	1.61718
	JS	11	2626227	570872	784882	1891	243089	212686	117021	72944	57168	625	565049	7162	16974	3841	474	349005	187424	0.537	169	1323770	819479	1.61538
	JX	8	2346186	485779	707666	1621	217168	188373	106007	67200	53290	591	518491	5938	13778	3081	420	327728	167382	0.511	164	1187301	734087	1.61738
	LN	10	2696028	586412	809935	1920	247387	218516	118867	75348	58519	652	578472	7337	17485	3978	490	356710	192295	0.539	177	1359619	839319	1.61991
	NMG	15	2792790	617783	837513	2013	257705	226690	123784	76939	59911	653	589799	7583	18277	4022	491	361834	197413	0.546	179	1404921	868430	1.61777
	SC	5	2339432	483863	708219	1636	213688	187126	104438	67558	53226	578	519100	5910	13626	3077	403	328730	167195	0.509	159	1186473	729799	1.62575
	SD	14	2776234	611599	831967	1989	255900	225247	122307	76963	59729	663	589870	7790	18734	4159	505	360285	198221	0.55	176	1396664	865196	1.61427
	SXT	11	2571161	546829	776423	1829	232910	207443	112061	73474	56423	637	563132	7084	16564	3913	460	348778	186154	0.534	179	1302546	802240	1.62364
	SXX	13	2751449	592314	830758	2011	252454	223555	120885	77987	60076	661	590748	7514	17771	4166	497	363811	196808	0.541	181	1389531	857076	1.62125
	XJ	8	2524593	541545	750291	1822	233031	204078	112686	70443	55547	620	554530	6922	16931	3909	460	343512	182634	0.532	162	1273891	786913	1.61885
	Total	173	4457806	1088981	1315244	3784	409689	367800	187065	118153	89157	930	877003	16994	43528	11295	843	470954	333126	0.707	263	2175751	1393463	1.5614
Tetranychus pueraricola Ehara & Gotoh	GStp	5	1734845	464212	449208	1479	179031	163919	84260	33350	25853	331	333202	4184	11058	3174	367	188120	126175	0.671	124	907754	573393	1.58313
	GXtp	7	1809788	484680	460041	1586	188643	171913	88849	35282	27523	345	350926	4608	12308	3538	361	196293	133671	0.681	147	941636	598794	1.57255
	HLJtp	6	1657139	443338	422786	1422	172466	157007	81576	32306	25111	303	320824	4020	10517	3042	320	180181	122553	0.68	191	865998	550096	1.57427
	JStp	6	1525712	391753	397355	1275	158509	144615	75413	31500	24372	285	300635	3784	9939	2872	306	171635	111924	0.652	175	797903	506825	1.57432
	JXtp	6	1827218	444993	492728	1423	185639	166324	87385	41292	32364	408	374662	4302	10201	2786	360	226201	130604	0.577	208	953470	597469	1.59585
	LNtp	8	1666738	439056	425293	1414	174333	161029	82279	33173	25669	304	324188	4294	11287	3275	344	181309	123473	0.681	206	868673	554542	1.56647
	SCB	8	1692634	437295	432520	1543	176899	162830	83973	33956	26708	330	336580	5101	13519	4101	367	186069	127296	0.684	127	875486	563588	1.55341
	SCC	5	1646593	425661	427545	1492	166919	156816	78289	33548	25714	303	330306	4900	12729	3896	337	183806	124507	0.677	131	858722	545844	1.5732
	YNL	8	1454111	365793	377691	1214	153259	140735	74741	29748	23373	294	287263	3456	8980	2694	312	165411	106299	0.643	111	759037	484647	1.56616
	YNY	8	1742544	452842	445517	1551	182125	168420	86977	35351	27774	337	341650	4853	12752	3846	374	189538	130125	0.687	162	905193	579988	1.56071
	Total	67	3738675	1033532	950516	3722	377275	347718	168871	76766	58207	699	721369	14867	39519	12297	845	359969	293447	0.815	425	1878119	1226220	1.53163
Tetranychus parakanzawai	Tpa	1	1608700	356957	494117	1100	149134	127206	72108	40882	33005	367	333824	4539	8532	2153	258	202068	116044	0.574	230	756847	510342	1.48302
Tetranychus kanzawai Kishida	Tk	1	1149746	278255	318048	803	111791	104309	53797	26398	19036	225	237084	2526	5457	1653	220	144239	82867	0.575	122	603226	380292	1.58622
Tetranychus piercei McGregor	Tpi	2	2534676	478771	794047	1795	194884	180133	83669	82912	63002	616	654847	9505	20717	3687	402	411846	208437	0.506	253	1218265	768211	1.58585
Tetranychus urticae Koch	Tu	2	344273	88029	93722	289	35770	33171	17215	6292	5151	60	64574	706	1993	537	78	40119	21059	0.525	82	176802	114893	1.53884

## Sheet: Table S5
Table S5. Summary of genetic diversity in the different populations.
Species	Population	Sample size	θw	θπ
Tetranychus truncatus	FJ	9	0.000213304	0.000274399
	GD	17	0.000309857	0.000387729
	GS	5	0.000355805	0.000438385
	HBB	7	0.000406384	0.000416386
	HBH	11	0.000467978	0.000532066
	HLJ	10	0.000501466	0.000541845
	HN	13	0.000318249	0.000401173
	JA	6	0.000223701	0.000311091
	JS	11	0.000429918	0.000444138
	JX	8	0.00027348	0.000374677
	LN	10	0.000672178	0.000626155
	NMG	15	0.000593287	0.000617385
	SC	5	0.000387371	0.000441252
	SD	14	0.000569442	0.000519703
	SXT	11	0.000666397	0.000666278
	SXX	13	0.000651255	0.000574184
	XJ	8	0.000530409	0.00059084
Tetranychus pueraricola	GStp	5	0.000918989	0.00105847
	GXtp	7	0.000756011	0.000859145
	HLJtp	6	0.000698849	0.000793683
	JStp	6	0.000507891	0.000599981
	JXtp	6	0.00060606	0.000541056
	LNtp	8	0.000601999	0.000732
	SCB	8	0.000639176	0.000786263
	SCC	5	0.000732017	0.000781563
	YNL	8	0.000280942	0.000358503
	YNY	8	0.000802942	0.000932416
Tetranychus truncatus	Group I	47	0.000458496	0.000582449
	Group II	49	0.000622302	0.000502283
	Group III	41	0.000818955	0.000740979
	Group IV	31	0.000680166	0.000629049
Tetranychus pueraricola	Group V	36	0.00113928	0.00105589
	Group VI	31	0.00133727	0.00111816
Tetranychus parakanzawai	Tpa	1	-	-
Tetranychus kanzawai Kishida	Tk	1	-	-
Tetranychus piercei McGregor	Tpi	2	0.00018568	0.000209487
Tetranychus urticae Koch	Tu	2	0.000253355	0.000263349

## Sheet: Table S6
Table S6. Summary of regions of homozygosity (ROH) in all spider mites.
Species	Group	Population	Individual ID	Number of ROHs	Average ROH size (kb)	Sum of ROHsize (Mb)
Tetranychus truncatus	Group I	JX	JNY19	454	37.3871	16.9737
	Group I	JX	JNY8	487	30.9003	15.0484
	Group I	JX	JNY1	1812	38.0479	68.9428
	Group I	JX	JNY18	514	43.9524	22.5915
	Group I	JX	JNY9	438	35.4404	15.5229
	Group I	JX	JNY23	532	43.9362	23.374
	Group I	JX	JNY7	403	35.0307	14.1174
	Group I	JX	JNY15	467	36.5688	17.0776
	Group I	HN	HSK34	518	31.9225	16.5359
	Group I	HN	HSK13	334	13.0029	4.34298
	Group I	HN	HSK29	517	32.3423	16.721
	Group I	HN	HSK3	2364	40.6279	96.0443
	Group I	HN	HSK2	1323	28.4825	37.6824
	Group I	HN	HSK5	358	22.1426	7.92705
	Group I	HN	HSK37	643	37.7538	24.2757
	Group I	HN	HSK9	323	15.0694	4.86742
	Group I	HN	HSK11	453	29.9389	13.5623
	Group I	HN	HSK39	510	40.3015	20.5538
	Group I	HN	HSK17	592	39.1403	23.171
	Group I	HN	HSK27	459	31.3573	14.393
	Group I	HN	HSK6	511	36.1333	18.4641
	Group I	FJ	FWM21	364	21.4566	7.81019
	Group I	FJ	FWM18	314	18.8268	5.9116
	Group I	FJ	FWM3	369	25.2013	9.29928
	Group I	FJ	FWM7	345	21.9212	7.5628
	Group I	FJ	FWM16	318	16.7099	5.31375
	Group I	FJ	FWM6	402	36.2266	14.5631
	Group I	FJ	FWM8	271	6.30642	1.70904
	Group I	FJ	FWM4	426	34.1595	14.552
	Group I	FJ	FWM17	357	24.8937	8.88706
	Group I	GD	GX3	331	8.09446	2.67927
	Group I	GD	GX6	491	18.0816	8.87807
	Group I	GD	GX11	330	7.75497	2.55914
	Group I	GD	GX5	325	8.24601	2.67995
	Group I	GD	GX1	1240	19.9844	24.7807
	Group I	GD	GX12	342	9.06931	3.1017
	Group I	GD	GX4	396	10.2229	4.04826
	Group I	GD	GC8	711	56.4511	40.1367
	Group I	GD	GC3	660	54.7782	36.1536
	Group I	GD	GC12	715	55.5774	39.7379
	Group I	GD	GC2	781	52.3007	40.8469
	Group I	GD	GC6	605	52.5051	31.7656
	Group I	GD	GC10	598	45.9366	27.4701
	Group I	GD	GC7	683	55.4319	37.86
	Group I	GD	GC1	2776	53.259	147.847
	Group I	GD	GC5	613	54.1533	33.196
	Group I	GD	GC11	773	55.0615	42.5625
	Group II	SXT	XCQ54	265	6.87246	1.8212
	Group II	SXT	XCQ39	278	7.48688	2.08135
	Group II	SXT	XCQ53	281	9.59381	2.69586
	Group II	SXT	XCQ14	602	42.1175	25.3547
	Group II	SXT	XCQ43	338	21.3655	7.22153
	Group II	SXT	XCQ32	547	32.4456	17.7478
	Group II	SXT	XCQ65	282	8.34636	2.35367
	Group II	SXT	XCQ40	633	45.4956	28.7987
	Group II	HBB	HNG2	542	24.1779	13.1044
	Group II	HBB	HNG1	908	51.089	46.3888
	Group II	HBB	HNG4	984	49.0826	48.2973
	Group II	SXT	XCQ63	275	4.97867	1.36913
	Group II	SXT	XCQ35	247	5.12546	1.26599
	Group II	SXT	XCQ52	293	11.81	3.46033
	Group II	SD	SWF10	715	39.5403	28.2713
	Group II	HBB	HNG5	240	3.20596	0.769431
	Group II	HBB	HNG9	572	38.4631	22.0009
	Group II	HBB	HNG6	626	34.5459	21.6257
	Group II	HBB	HNG8	551	33.6182	18.5236
	Group II	SD	SWM14	695	41.0909	28.5582
	Group II	SD	SWM17	359	21.9309	7.87319
	Group II	SD	SWM12	277	5.20304	1.44124
	Group II	SD	SWF12	246	4.75828	1.17054
	Group II	SD	SWF2	1018	49.2391	50.1254
	Group II	SD	SWF5	808	45.579	36.8278
	Group II	SD	WF2	1537	42.4144	65.1909
	Group II	SD	SWF6	263	4.05358	1.06609
	Group II	SD	WF1	1756	28.2762	49.653
	Group II	SD	SWF1	1383	29.8452	41.2759
	Group II	SD	SWF7	273	4.81448	1.31435
	Group II	SD	SWF4	251	5.44622	1.367
	Group II	SD	WF4	573	9.27076	5.31214
	Group II	JS	JXM7	1192	48.0261	57.2471
	Group II	JS	XM1	655	40.4484	26.4937
	Group II	JS	XM2	858	46.0873	39.5429
	Group II	JS	XM3	920	43.1862	39.7313
	Group II	JS	XD3	1108	33.7318	37.3749
	Group II	JS	XD2	459	29.4806	13.5316
	Group II	JS	XD1	845	27.417	23.1674
	Group II	JS	JXD3	583	39.5124	23.0357
	Group II	JS	XD6	514	35.5568	18.2762
	Group II	JS	JXD10	249	6.29809	1.56822
	Group II	JS	JZX11	1179	36.7221	43.2954
	Group II	JA	JAP1	330	11.0637	3.65102
	Group II	JA	JAP5	351	19.6333	6.89127
	Group II	JA	JAP2	332	13.761	4.56865
	Group II	JA	JAP4	316	15.5663	4.91894
	Group II	JA	JAP3	308	8.82372	2.71771
	Group II	JA	JAP6	349	21.5992	7.53813
	Group III	GS	GLY20	796	40.1517	31.9607
	Group III	GS	GLC21	489	36.0782	17.6423
	Group III	GS	GLY12	488	39.7483	19.3972
	Group III	GS	GLC16	418	29.8405	12.4733
	Group III	GS	GLC20	346	18.0726	6.25314
	Group III	SXX	STS64	759	42.7897	32.4774
	Group III	SXX	STS73	576	35.3903	20.3848
	Group III	SXX	STS83	391	22.54	8.81314
	Group III	SXX	STS63	239	6.77033	1.61811
	Group III	SXX	STS81	230	5.2044	1.19701
	Group III	SXX	STS72	269	9.58267	2.57774
	Group III	SXX	STS92	550	32.2355	17.7295
	Group III	SXX	STS69	247	5.18314	1.28024
	Group III	SXX	STS8	1102	22.3494	24.629
	Group III	SXX	STS52	726	43.661	31.6979
	Group III	SXX	STS76	738	41.4495	30.5897
	Group III	SXX	STS62	244	6.76823	1.65145
	Group III	SXX	STS70	243	5.20026	1.26366
	Group III	XJ	XSY11	1250	30.9379	38.6724
	Group III	XJ	XSY4	1589	29.9916	47.6566
	Group III	XJ	XSM3	734	36.2128	26.5802
	Group III	XJ	XSM11	730	28.3234	20.6761
	Group III	XJ	XSY3	821	32.1927	26.4302
	Group III	XJ	XSM10	875	43.5404	38.0979
	Group III	SC	SCQ2	1320	51.3077	67.7261
	Group III	XJ	XSM14	772	33.5879	25.9299
	Group III	XJ	XSY14	918	51.5673	47.3388
	Group III	NMG	NHM5	427	18.9744	8.10206
	Group III	NMG	NHM2	798	34.2105	27.3
	Group III	NMG	NHM4	755	36.426	27.5016
	Group III	NMG	NHD6	452	18.7012	8.45296
	Group III	NMG	NHD3	548	34.4311	18.8683
	Group III	NMG	NHM3	459	18.7283	8.59628
	Group III	NMG	NHM1	1412	31.7026	44.764
	Group III	NMG	NHM6	727	37.6946	27.404
	Group III	NMG	NHM9	445	19.1753	8.53299
	Group III	NMG	NHD2	394	16.598	6.53963
	Group III	NMG	NHD4	404	15.6975	6.34178
	Group III	NMG	NHD10	354	14.7009	5.2041
	Group III	NMG	NHD8	405	16.768	6.79106
	Group III	NMG	NHM10	744	38.1184	28.3601
	Group III	NMG	NHM7	745	37.1044	27.6428
	Group IV	HBH	HB8	404	25.39	10.2576
	Group IV	HBH	HB5	460	29.4591	13.5512
	Group IV	HBH	HB17	279	16.1446	4.50435
	Group IV	HBH	HB19	242	8.08314	1.95612
	Group IV	HBH	HB20	355	23.206	8.23814
	Group IV	HBH	HB15	447	31.6351	14.1409
	Group IV	HBH	HB12	468	32.4187	15.172
	Group IV	HBH	HB13	423	30.9391	13.0873
	Group IV	HBH	HB1	3356	30.3135	101.732
	Group IV	HBH	HB10	419	27.7742	11.6374
	Group IV	HBH	HB18	550	35.0764	19.292
	Group IV	LN	SNS6	608	34.2043	20.7962
	Group IV	LN	SNS22	1041	43.665	45.4553
	Group IV	LN	SNY10	750	29.9256	22.4442
	Group IV	LN	SNY11	244	5.60346	1.36724
	Group IV	LN	SNS14	256	5.73402	1.46791
	Group IV	LN	SNY9	927	40.6835	37.7137
	Group IV	LN	SNY5	848	38.2625	32.4466
	Group IV	LN	SNS1	1015	30.8527	31.3155
	Group IV	LN	SNY12	709	29.2888	20.7658
	Group IV	LN	SNY7	1167	41.7092	48.6747
	Group IV	SC	SCQ1	643	51.9684	33.4157
	Group IV	SC	SCQ4	554	33.9907	18.8309
	Group IV	SC	SCQ5	620	52.3588	32.4624
	Group IV	SC	SCY7	718	49.7824	35.7437
	Group IV	HLJ	HHM19	612	28.9234	17.7011
	Group IV	HLJ	HAM5	713	39.3074	28.0262
	Group IV	HLJ	HHM23	980	45.9116	44.9934
	Group IV	HLJ	HHM20	400	16.5909	6.63637
	Group IV	HLJ	HHM14	774	45.4732	35.1962
	Group IV	HLJ	HHM4	993	44.8998	44.5855
	Group IV	HLJ	HAQ10	418	17.5951	7.35475
	Group IV	HLJ	HAQ7	482	24.4766	11.7977
	Group IV	HLJ	HAQ3	311	10.4344	3.24509
	Group IV	HLJ	HAQ9	799	41.1175	32.8529
Tetranychus pueraricola	Group V	YNL	YLM16-Tp	335	14.3452	4.80563
	Group V	YNL	YLM8-Tp	346	12.5706	4.34942
	Group V	YNL	YLM17-Tp	356	15.4448	5.49835
	Group V	YNL	YLM15-Tp	340	14.7413	5.01205
	Group V	YNL	YLM5-Tp	370	12.5121	4.62949
	Group V	YNL	YLM18-Tp	390	16.0665	6.26595
	Group V	YNL	YLM14-Tp	330	14.8541	4.90187
	Group V	YNL	YLM3-Tp	326	9.35643	3.05019
	Group V	SCC	SCJ43-Tp	824	22.0099	18.1362
	Group V	SCC	SCJ56-Tp	835	19.8918	16.6097
	Group V	SCC	SCJ45-Tp	291	6.94137	2.01994
	Group V	SCC	SCJ47-Tp	275	6.64656	1.8278
	Group V	SCC	SCJ58-Tp	314	8.77058	2.75396
	Group V	YNY	YYZ28-Tp	548	17.4862	9.58245
	Group V	YNY	YYZ5-Tp	497	15.2012	7.55501
	Group V	YNY	YYZ19-Tp	714	33.7811	24.1197
	Group V	YNY	YYZ27-Tp	456	16.7878	7.65526
	Group V	YNY	YYZ20-Tp	844	30.3205	25.5905
	Group V	YNY	YYZ21-Tp	423	23.9475	10.1298
	Group V	YNY	YYZ14-Tp	568	23.477	13.3349
	Group V	YNY	YYZ24-Tp	651	28.5891	18.6115
	Group V	GXtp	GGM13-Tp	1167	29.2756	34.1646
	Group V	GXtp	GGM15-Tp	1270	32.3867	41.1311
	Group V	GXtp	GGM7-Tp	1294	28.847	37.328
	Group V	GXtp	GGM16-Tp	1588	24.6492	39.1429
	Group V	GXtp	GGM4-Tp	1331	19.166	25.5099
	Group V	GXtp	GGM3-Tp	429	13.6982	5.87655
	Group V	GXtp	GGM5-Tp	999	14.7154	14.7006
	Group V	SCB	SBD23-Tp	363	14.359	5.21232
	Group V	SCB	SBD12-Tp	323	12.7848	4.1295
	Group V	SCB	SBD5-Tp	308	12.2209	3.76403
	Group V	SCB	SBD20-Tp	831	30.3148	25.1916
	Group V	SCB	SBD6-Tp	450	14.9227	6.71522
	Group V	SCB	SBD13-Tp	547	24.8965	13.6184
	Group V	SCB	SBD11-Tp	981	25.8273	25.3366
	Group V	SCB	SBD18-Tp	707	16.0856	11.3725
	Group VI	GStp	GLY2-Tp	1086	31.3551	34.0516
	Group VI	GStp	GLY15-Tp	1263	35.3211	44.6105
	Group VI	GStp	GLQ6-Tp	423	12.4989	5.28704
	Group VI	GStp	GLQ10-Tp	906	19.7703	17.9119
	Group VI	GStp	GLQ7-Tp	1156	27.4288	31.7077
	Group VI	JXtp	JNY14-Tp	873	42.871	37.4264
	Group VI	JXtp	JNY20-Tp	593	31.6919	18.7933
	Group VI	JXtp	JNY22-Tp	550	32.0292	17.6161
	Group VI	JXtp	JNY5-Tp	689	39.7485	27.3867
	Group VI	JXtp	JNY11-Tp	179	2.56354	0.458873
	Group VI	JXtp	JNY21-Tp	612	41.8084	25.5867
	Group VI	JStp	JZD2-Tp	689	25.5208	17.5838
	Group VI	JStp	JZD5-Tp	747	34.0004	25.3983
	Group VI	JStp	JZD10-Tp	448	24.9374	11.172
	Group VI	JStp	JZD6-Tp	409	22.5274	9.21372
	Group VI	JStp	JZD3-Tp	740	42.8452	31.7055
	Group VI	JStp	JZD9-Tp	771	42.1401	32.49
	Group VI	LNtp	LSD10-Tp	759	31.4193	23.8472
	Group VI	LNtp	LSD14-Tp	402	15.2873	6.14549
	Group VI	LNtp	SNY2-Tp	677	21.35	14.454
	Group VI	LNtp	SNY6-Tp	859	39.4071	33.8507
	Group VI	LNtp	LSD15-Tp	866	29.7628	25.7746
	Group VI	LNtp	LSD37-Tp	806	38.3704	30.9265
	Group VI	LNtp	LSD23-Tp	1222	32.5815	39.8146
	Group VI	LNtp	LSD7-Tp	887	33.6654	29.8612
	Group VI	HLJtp	HAM7-Tp	767	30.8242	23.6422
	Group VI	HLJtp	HAM3-Tp	780	35.4837	27.6773
	Group VI	HLJtp	HAM9-Tp	297	5.75061	1.70793
	Group VI	HLJtp	HAS1-Tp	295	10.1101	2.98249
	Group VI	HLJtp	HAS7-Tp	671	30.1659	20.2413
	Group VI	HLJtp	HAS8-Tp	571	29.3561	16.7624
Tetranychus parakanzawai		Tpa	Tpa	279	3.06126	0.854092
Tetranychus kanzawai		Tk	Tk	203	2.25945	0.458669
Tetranychus piercei		Tpi	Tpi1	311	15.5411	4.83329
		Tpi	Tpi2	447	21.357	9.54659
Tetranychus urticae		Tu	Tu2	560	27.4106	15.3499
		Tu	Tu3	618	30.2512	18.6952

## Sheet: Table S7
Table S7. Pairwise genetic differentiation (FST) values among groups/populations of T. truncates and T. pueraricola.
	Group I	Group II	Group III	Group IV	Group V	Group VI
Group I
Group II	0.206844
Group III	0.219032	0.124143
Group IV	0.22969	0.122669	0.091825
Group V
Group VI					0.283363
	GStp	GXtp	HLJtp	JStp	JXtp	LNtp	SCB	SCC	YNL	YNY
GStp
GXtp	0.353784
HLJtp	0.444971	0.518483
JStp	0.492764	0.551169	0.517106
JXtp	0.464882	0.515761	0.48165	0.190303
LNtp	0.453437	0.521074	0.418425	0.507792	0.476478
SCB	0.379182	0.256101	0.538864	0.570224	0.533353	0.537995
SCC	0.288189	0.115139	0.4575	0.49331	0.464836	0.460167	0.158562
YNL	0.562794	0.520171	0.719223	0.747519	0.69093	0.716123	0.548463	0.441884
YNY	0.342938	0.221516	0.507624	0.538998	0.507282	0.508546	0.249737	0.124628	0.485747
	FJ	GD	GS	HBB	HBH	HLJ	HN	JA	JS	JX	LN	NMG	SC	SD	SXT	SXX	XJ
FJ
GD	0.570687
GS	0.709206	0.610922
HBB	0.508733	0.407632	0.424143
HBH	0.643942	0.41964	0.42082	0.209248
HLJ	0.59122	0.495506	0.473346	0.295016	0.317823
HN	0.559	0.418249	0.514273	0.329808	0.365443	0.405608
JA	0.808665	0.702493	0.715374	0.468633	0.681278	0.589483	0.636486
JS	0.501219	0.40527	0.436603	0.113204	0.247683	0.307299	0.342468	0.433594
JX	0.685335	0.537301	0.627765	0.426078	0.429496	0.515206	0.432247	0.727926	0.421953
LN	0.48448	0.381215	0.362077	0.160504	0.211184	0.150679	0.284852	0.478895	0.177968	0.402483
NMG	0.515579	0.413159	0.370397	0.204502	0.250849	0.272602	0.31354	0.514739	0.224417	0.429987	0.145037
SC	0.652626	0.555638	0.528101	0.358763	0.474634	0.218093	0.462613	0.652512	0.370319	0.571421	0.238686	0.305579
SD	0.47139	0.371144	0.387397	0.073211	0.244533	0.255339	0.293699	0.426961	0.073183	0.388791	0.116807	0.167396	0.319702
SXT	0.467827	0.367416	0.385643	0.080017	0.214943	0.25375	0.280317	0.431205	0.080629	0.383828	0.115673	0.157809	0.312021	0.040731
SXX	0.475819	0.37027	0.332245	0.151927	0.169634	0.235921	0.260513	0.476945	0.172899	0.386206	0.100337	0.10819	0.291175	0.113805	0.100103
XJ	0.611365	0.51616	0.476417	0.324234	0.363518	0.37602	0.424409	0.616373	0.337698	0.532205	0.266301	0.193036	0.356763	0.286586	0.28205	0.229351
Note. The weighted FST were calculated among (moving from top to bottom) 6 groups, 10 populations of T. pueraricola or 17 populations of T. truncates.
Shading varies from low (green) to high (red) FST.

## Sheet: Table S8
Table S8. Comparison of 35 demographic models for the six groups of Tetranychus truncates and Tetranychus pueraricola using fastsimcoal.
Species	Alternative models	Patterns	MaxEstLhood	deltaL	AIC
Tetranychus truncates	model1		-2.81809e+06	336413	1.29778e+07
	model2		-2.82277e+06	341094	1.29994e+07
	model3		-2.81376e+06	332081	1.29579e+07
	model4		-2.82674e+06	345062	1.30177e+07
	model5		-2.82499e+06	343308	1.30096e+07
	model6		-2.81793e+06	336249	1.29771e+07
	model7		-2.81155e+06	329876	1.29477e+07
	model8		-2.83536e+06	353682	1.30573e+07
	model9		-2.81132e+06	329642	1.29466e+07
	model10		-2.82107e+06	339394	1.29915e+07
	model11		-2.83078e+06	349100	1.30363e+07
	model12		-2.80875e+06	327073	1.29348e+07
	model13		-2.841e+06	359319	1.30833e+07
	model14		-2.81649e+06	334816	1.29705e+07
	model15		-2.78432e+06	302641	1.28223e+07
	model16		-2.81512e+06	333439	1.29641e+07
	model17		-2.8159e+06	334218	1.29677e+07
	model18		-2.81627e+06	334588	1.29694e+07
	model19		-2.82096e+06	339279	1.2991e+07
	model20		-2.82057e+06	338891	1.29892e+07
Tetranychus pueraricola	model1		-2.80504e+06	178060	1.29177e+07
	model2		-2.8112e+06	184226	1.29461e+07
	model3		-2.80193e+06	174950	1.29034e+07
	model4		-2.80134e+06	174363	1.29007e+07
	model5		-2.79735e+06	170372	1.28823e+07
	model6		-2.8005e+06	173525	1.28968e+07
	model7		-2.80295e+06	175971	1.29081e+07
	model8		-2.81115e+06	184171	1.29458e+07
	model9		-2.81681e+06	189837	1.29719e+07
	model10		-2.81002e+06	183048	1.29407e+07
	model11		-2.80366e+06	176683	1.29114e+07
	model12		-2.79726e+06	170283	1.28819e+07
	model13		-2.80483e+06	177851	1.29167e+07
	model14		-2.78857e+06	161597	1.28419e+07
	model15		-2.79043e+06	163455	1.28504e+07
Note.G1,G2,G3,G4 stand for Group1,Group2,Group3,Group4 respectively;YNL, population YNL in Group5, G5, all populations expect YNL in Group5; GS, population GS in Group6; G6, all populations expect GS in Group6. The models in red indicated the best score for each of the two species.

## Sheet: Table S9
Table S9. Parameters of the best supported models inferred from fastsimcoal2.
	Parameter description	Item Symbols	Tetranychus truncates		Tetranychus pueraricola
			Values	Confidence Interval (95%)	Values	Confidence Interval (95%)
Effective population size	Ancestral population size	NPOPA	169247	(168455, 170039 )	783715	(781437, 785993 )
	Population size during bottleneck	NPOPB	311	(308.7, 312.2 )	2701	(2675, 2712 )
	Expanding population size after bottleneck	NPOPC	5504045	(1691459, 5901248 )	8942	(8759, 12535 )
	Ancestral population size after the first divergence	NPOPD	1210	(1186, 1225 )	4183	(4167, 4199 )
	Ancestral population size after the second divergence	NPOPE	173	(168.3, 187.1 )	130	(125.6, 132.1 )
	Population size of Group I / YNL	NG1	31980	(31190, 32991 )	33789	(33579, 33999 )
	Population size of Group II / Group V	NG2	436335	(436236, 453325 )	210547	(207871, 212534 )
	Population size of Group III / GStp	NG3	544857	(538020, 550003 )	75892	(73933, 76588 )
	Population size of Group IV / Group VI	NG4	293853	(293232, 294474 )	506417	(502723, 511086 )
Divergent generation before now	Generation before the bottleneck	TA	65163	(65060, 68709 )	133601	(132960, 136877 )
	Generation after the bottleneck	TB	57458	(57388, 60962 )	97918	(97193, 101236 )
	Split generation of the first divergence	TC	52731	(52725, 52749 )	85127	(84255, 85521 )
	Split generation of the second divergence	TD	49851	(49849, 49862 )	84194	(83332, 84567 )
	Split generation of the third divergence	TE	49728	(49726, 49799 )	83541	(82635, 83885 )
	Admixture proportation from Group I / YNL	ASY	0.0568359	(0.0560, 0.0569 )	0.513502	(0.5063, 0.5325 )

## Sheet: Table S10
Table S10. Elevation and climate data of populations used in gene-environment association analysis.
Species	Population	Latitude(°N)	Longitude(°E)	Elevation(m)	CHELSA_bio10_01	CHELSA_bio10_02	CHELSA_bio10_03	CHELSA_bio10_04	CHELSA_bio10_05	CHELSA_bio10_06	CHELSA_bio10_07	CHELSA_bio10_08	CHELSA_bio10_09	CHELSA_bio10_10	CHELSA_bio10_11	CHELSA_bio10_12	CHELSA_bio10_13	CHELSA_bio10_14	CHELSA_bio10_15	CHELSA_bio10_16	CHELSA_bio10_17	CHELSA_bio10_18	CHELSA_bio10_19
Tetranychus truncatus	GS	35.61	103.12	2135	69	112	316	8046	236	-120	356	173	-48	174	-48	589	126	2	90	372	8	315	8
	HLJ	45.57	126.94	170	45	88	174	14452	272	-233	505	224	-149	224	-173	569	166	4	108	420	14	420	14
	HBH	40.62	114.34	1145	62	107	240	11552	269	-177	446	210	-109	210	-109	362	100	2	103	255	6	255	6
	HBB	38.84	115.48	21	137	102	253	10839	322	-80	402	267	-22	274	-22	546	175	2	125	491	7	413	7
	HN	29.61	111.4	115	174	73	236	8103	317	7	310	248	59	283	59	1305	228	28	60	639	84	512	84
	FJ	27.69	117.99	194	193	75	249	7556	336	36	300	256	114	293	84	1529	291	48	57	808	155	373	176
	JA	35.05	135.78	95	159	69	232	8046	313	13	300	254	89	275	51	1407	221	53	48	651	171	481	193
	GD	23.16	113.36	19	227	66	291	5457	319	92	228	276	172	292	146	1669	287	23	70	855	77	698	93
	JX	28.77	115.84	36	183	72	229	8238	330	17	313	254	99	294	66	1632	309	40	63	890	137	393	166
	JS	34.27	117.35	32	147	89	255	9322	306	-45	351	265	12	266	12	847	242	15	90	589	47	530	47
	NMG	40.74	111.78	1055	74	109	236	12017	291	-171	463	220	-104	229	-104	392	104	2	104	306	8	244	8
	LN	41.84	123.57	73	85	89	197	12502	285	-167	452	241	-81	241	-103	766	206	6	102	564	18	564	21
	SXX	34.09	107.65	1010	121	89	277	8238	277	-46	323	228	2	228	2	534	101	4	72	271	14	262	14
	SD	36.69	119.03	35	132	85	239	9766	298	-58	357	257	-8	257	-8	613	169	7	98	437	24	437	24
	SXT	35.92	113.57	732	112	96	264	9540	279	-85	365	229	-28	235	-28	511	143	3	107	405	10	347	10
	XJ	44.33	85.97	429	98	105	237	11758	308	-136	443	168	-61	244	-74	206	28	8	36	81	25	67	28
Tetranychus pueraricola	GXtp	25.2672	110.249	155	201	66	242	7073	318	47	271	231	97	290	97	1949	357	51	62	991	179	561	179
	GStp	35.6058	103.119	2196	66	112	316	8042	233	-123	355	170	-51	170	-51	612	130	2	89	384	8	327	8
	HLJtp	45.5703	126.944	167	45	88	174	14453	272	-232	504	224	-149	224	-172	562	164	4	108	415	14	415	14
	JXtp	28.768	115.837	36	183	72	229	8238	330	17	313	254	99	294	66	1632	309	40	63	890	137	393	166
	JStp	32.1548	119.495	15	159	81	243	8746	313	-18	331	269	35	277	35	1044	188	31	54	534	109	440	109
	LNtp	41.62	123.31	35	90	90	200	12393	288	-162	450	244	-75	244	-97	714	187	6	100	521	19	521	23
	SCB	30.01	99.11	2580	96	82	307	6290	213	-54	267	175	19	175	5	258	68	0	114	184	0	184	0
	SCC	30.6	104.25	500	171	65	243	7012	298	30	268	261	67	261	67	866	217	6	99	621	20	621	20
	YNL	26.5484	98.9266	2390	121	77	356	4910	209	-9	218	179	66	179	49	1303	189	18	51	549	69	519	88
	YNY	24.34	102.51	1621	174	76	382	4118	256	56	200	215	123	218	107	606	119	10	80	357	30	336	31
Note:	bio1	Annual Mean Temperature [°C*10]
	bio2	Mean Diurnal Range [°C]
	bio3	Isothermality
	bio4	Temperature Seasonality [standard deviation]
	bio5	Max Temperature of Warmest Month [°C*10]
	bio6	Min Temperature of Coldest Month [°C*10]
	bio7	Temperature Annual Range [°C*10]
	bio8	Mean Temperature of Wettest Quarter [°C*10]
	bio9	Mean Temperature of Driest Quarter [°C*10]
	bio10	Mean Temperature of Warmest Quarter [°C*10]
	bio11	Mean Temperature of Coldest Quarter [°C*10]
	bio12	Annual Precipitation [mm/year]
	bio13	Precipitation of Wettest Month [mm/month]
	bio14	Precipitation of Driest Month [mm/month]
	bio15	Precipitation Seasonality [coefficient of variation]
	bio16	Precipitation of Wettest Quarter [mm/quarter]
	bio17	Precipitation of Driest Quarter [mm/quarter]
	bio18	Precipitation of Warmest Quarter [mm/quarter]
	bio19	Precipitation of Coldest Quarter [mm/quarter]

[truncated: 4 more sheets: Table S11, Table S12, Table S13, Table S14]
